# Supplementary material for: C-terminal extension of HSPB6 in a family with myopathy and cataract
Source: Hum Mol Genet. 2025 Nov 26;35(1):ddaf175. doi: 10.1093/hmg/ddaf175 (PMC13158247; doi:10.1093/hmg/ddaf175)
Supplement: Sarparanta_SupplementaryTable_250425_ddaf175 [file sarparanta_supplementarytable_250425_ddaf175.xlsx]

## Sheet: Supplementary table
Sarparanta et al. C-terminal extension of HSPB6 in a family with myopathy and cataract
Supplementary table: Genes included in the high-throughput sequencing panels
Gene	myofibrillar/vacuolar myopathy panel	MyoCap 4
ABHD5		X
ACADS		X
ACADVL		X
ACTA1	X	X
ACTN2		X
ACTN3		X
ACVR1		X
ADSSL1		X
AGL		X
AIFM1		X
ALDOA		X
ALG13		X
ALG14		X
ALG2		X
AMPD1		X
ANO5		X
ASCC1	X
ATP2A1		X
B3GALNT2		X
B4GALNT1		X
B4GAT1		X
BAG3	X	X
BICD2		X
BIN1		X
CACNA1A		X
CACNA1S		X
CAPN3		X
CASQ1		X
CASQ2		X
CAV3		X
CAVIN1		X
CELF1		X
CELF2		X
CFL2		X
CHCHD10		X
CHKB		X
CKM		X
CLCN1		X
CLN3		X
CMYA5		X
CNBP		X
CNTN1		X
COL12A1		X
COL6A1		X
COL6A2		X
COL6A3		X
CPT2		X
CRYAB	X	X
CSRP3		X
DAG1		X
DCST2		X
DES	X	X
DMD		X
DMPK		X
DNAJB4	X
DNAJB6	X	X
DNM2	X	X
DNMT3B		X
DOLK		X
DPAGT1		X
DPM1		X
DPM2		X
DPM3		X
DUX4		X
DYSF		X
ECEL1		X
EMD		X
ENO3		X
ESRRG		X
ETFA		X
ETFB		X
ETFDH		X
EXOSC3		X
FAT1		X
FBN2		X
FBXO32		X
FHL1	X	X
FHL2		X
FKRP		X
FKTN		X
FLAD1
FLNC	X	X
FYCO1
GAA		X
GAPDH		X
GATM		X
GBE1		X
GGPS1		X
GMPPB		X
GNB4		X
GNE	X	X
GOLGA2
GOSR2		X
GSN		X
GYG1		X
GYS1		X
HACD1		X
HEXB		X
HINT3		X
HK1		X
hnRNPA1	X	X
hnRNPA2B1	X	X
HNRNPDL		X
HSPB1	X	X
HSPB2		X
HSPB3		X
HSPB6		X
HSPB8	X	X
HSPG2		X
ISCU		X
ISPD		X
ITGA7		X
ITPR1		X
KBTBD13		X
KCNE1		X
KCNE3		X
KCNJ18		X
KCNJ2		X
KCNJ5		X
KCNQ1		X
KLC1		X
KLHL40		X
KLHL41		X
KLHL9		X
KY	X	X
LAMA2		X
LAMB1		X
LAMP1		X
LAMP2		X
LARGE1		X
LDB3	X	X
LDHA		X
LDHB		X
LIFR		X
LIMS2		X
LMNA		X
LMOD3		X
LPIN1		X
MARS		X
MATR3		X
MB		X
MBNL1		X
MBNL2		X
MBNL3		X
MEGF10		X
MGME1		X
MSTN		X
MTM1		X
MTMR14		X
MYBPC1		X
MYBPC2		X
MYBPC3		X
MYH1		X
MYH2	X	X
MYH3		X
MYH4		X
MYH7		X
MYH8		X
MYL1		X
MYL10		X
MYL12A		X
MYL12B		X
MYL2		X
MYL3		X
MYL4		X
MYL5		X
MYL6		X
MYL6B		X
MYL7		X
MYL9		X
MYLIP		X
MYLK		X
MYLK2		X
MYLK3		X
MYLK4		X
MYLPF		X
MYOM1		X
MYOM2		X
MYOM3		X
MYOT	X	X
MYOZ1		X
MYOZ2		X
MYOZ3		X
MYPN		X
NALCN		X
NBR1		X
NEB		X
NEBL		X
NEFL		X
NTRK1		X
OBSCN		X
OBSL1		X
ORAI1		X
PABPN1		X
PDK3		X
PDLIM3		X
PDLIM5		X
PDLIM7		X
PFKM		X
PGAM2		X
PGK1		X
PGM1		X
PHKA1		X
PIP4P1		X
PIP4P2		X
PLEC		X
PLEKHG4		X
PLEKHG5		X
PLN		X
PNPLA2		X
PNPLA8		X
POLG		X
POMGNT1		X
POMGNT2		X
POMK		X
POMT1		X
POMT2		X
POPDC1,BVES		X
PREPL		X
PRKAG2		X
PUS1		X
PYGM		X
PYROXD1	X
QDPR		X
RBCK1		X
RRM2B		X
RYR1	X	X
SACS		X
SBDS		X
SBF1		X
SCN4A		X
SELENON		X
SGCA		X
SGCB		X
SGCD		X
SGCE		X
SGCG		X
SIL1		X
SLC22A5		X
SLC25A20		X
SLC25A4		X
SLC4A1		X
SLC5A2		X
SLC7A10		X
SMCHD1		X
SMPX	X	X
SOD1		X
SOX10		X
SPEG		X
SPP1		X
SPTB		X
SQSTM1	X	X
SRF		X
SRPK3		X
STAC3		X
STIM1		X
STIM2		X
SUCLA2		X
SVIL	X
SYNE1		X
SYNE2		X
SYNE3		X
SYNPO2		X
TARDBP		X
TBCE		X
TCAP		X
TFG		X
TIA1		X
TIAL1		X
TK2		X
TMEM43		X
TMEM5		X
TMOD3		X
TNNC1		X
TNNC2		X
TNNI1		X
TNNI2		X
TNNI3		X
TNNT1		X
TNNT3		X
TNPO3		X
TNXB		X
TOR1AIP1		X
TPI1		X
TPM1		X
TPM2		X
TPM3		X
TPP1		X
TRAPPC1		X
TRAPPC11		X
TRIM32		X
TRIM54		X
TRIM55		X
TRIM63		X
TTN	X	X
TTR		X
TWNK		X
UBA1		X
UNC45B	X
VCP	X	X
VMA21	X	X
VRK1		X
XIRP1		X
XIRP2		X
YARS2		X
